# Supplementary material for: Exploring the Effectiveness and Durability of Trans-Kingdom Silencing of Fungal Genes in the Vascular Pathogen Verticillium dahliae
Source: Int J Mol Sci. 2022 Mar 1;23(5):2742. doi: 10.3390/ijms23052742 (PMC8910871; doi:10.3390/ijms23052742)
Supplement: Supplementary file 1 [file ijms-23-02742-s001.zip]

Archive with 2 entries (2 files):
- Figure S1 legend.pdf
- Figure S1.pdf
